# Supplementary material for: RAMP1 Signaling Mitigates Acute Lung Injury by Distinctively Regulating Alveolar and Monocyte-Derived Macrophages
Source: Int J Mol Sci. 2024 Sep 20;25(18):10107. doi: 10.3390/ijms251810107 (PMC11432488; doi:10.3390/ijms251810107)
Supplement: Supplementary file 1 [file ijms-25-10107-s001.zip]

Archive with 1 entries (1 files):
- ijms-3223350-supplementary.pdf
